# Supplementary material for: Bilateral internal thoracic artery use in two-vessel disease does not increase the perioperative risk—A propensity score matched analysis
Source: PLoS One. 2021 Dec 22;16(12):e0261176. doi: 10.1371/journal.pone.0261176 (PMC8694429; doi:10.1371/journal.pone.0261176)
Supplement: S1 Data set — (XLSX) [file pone.0261176.s004.xlsx]

## Sheet: Arkusz1
ID	BITA = 2/ LITA =1	AGE	MALE = 2/ FEMALE = 1	SURVIVAL TIME	DEATH AT FU [2=YES]	MECHANICAL VENTILATION TIME [HOURS]	CCS CLASS	NYHA CLASS	PREVIOUS MI [2=YES]	BMI	CURRENT SMOKING [2=YES]	DIABETES [2=YES]	HYPERTENSION [2=YES]	HIPERLIPIDEMIA [2=YES]	LAST PREOPRATIVE CREATININE LEVE [mg/dl]	PREOPRATIVE RENAL FUNCTION NORMAL - 1; MODERATE - 2; SEVERE - 3; DIALYSIS - 4	CHRONIC LUNG DISEASE [2=YES]	ACUTE PREOPERATIVE MI [2=YES]	NO OF VESSELS	LM [2=YES]	LVEF [%]	NON-ELECTIVE = 1; ELECTIVE = 2	EUROSCORE	COMPLETE REVASCULARIZATION [2=YES]	ECC TIME [MINUTES]	CCT [MINUTES]	SURGERY TIME [HOURS]	ANY POSTOPERATIVE COMPLICATIONS [2=YES]	PROLONGED MECHANICAL VENTILATION [2=YES]	ICU STAY [DAYS]	POSTOPERATIVE UNIT STAY [DAYS]	PROLONGED HOSPITAL STAY [2=YES]	STERNAL DEHSICENCE [2=YES]	RE-EXPLORATION FOR BLEEDING OR CARDIAC TAMPONADE [2=YES]	POSTOPERATIVE AKI [2=YES]	POSTOPERATIVE MI [2=YES]	POSTOP TIA OR STROKE [2=YES]	POSTOPERATIVE MACCE [2=YES]	IN HOSPITAL DEATH [2=YES]	30 DAY DEATH [2=YES]
159	2	77	2	1679	1	11	3	2	2	31.0477	1	2	2	1	0.87	1	1	1	2	1	50	2	3.21	2	70	43	5.18333	1	1	0.916667	6.71597	1	1	1	1	1	1	1	1	1
476	2	69	1	459	1	2.58333	1	1	1	25.8876	1	1	2	1	1	1	2	1	2	1	60	2	1.15	2	61		4.46667	1	1	0.822917	8.50903	1	1	1	1	1	1	1	1	1
742	2	74	2	1780	1	8.25	4	1	2	32.4062	1	1	1	1	1.22	2	1	2	2	2	60	2	1.45	2	55		4	1	1	0.958333	6.5	1	1	1	1	1	1	1	1	1
845	2	73	2	0	2	7.41667	2	1	1	32.3689	1	1	2	2	0.88	1	1	1	2	2	50	2	0.99	2	75	31	4.43333	2	1	2.00347								2	2	2
851	2	63	1	907	1	2.75	1	2	1	22.5306	1	1	2	1	0.65	1	2	1	2	1	50	2	1.08	2	60	32	5.5	1	1	0.774306			1	1	1	1	1	1	1	1
955	2	62	1	1328	1	7.66667	1	2	1	24.0346	1	1	2	2	0.47	1	1	1	2	1	72	2	1	2	37	0	3	1	1	2	7.58333	1	1	1	1	1	1	1	1	1
988	2	68	2	353	1	6.8	2	2	1	28.125	1	1	2	2	0.78	1	1	1	2	1	55	2	0.7	2	90	53	5.78333	1	1	0.880556	11.7049	1	1	1	1	1	1	1	1	1
997	2	71	2	1181	1	5.58333	2	2	2	30.1038	1	1	2	2	0.76	1	1	1	2	2	50	2	0.9	2	55	38	3.08333	1	1	0.965278			1	1	1	1	1	1	1	1
1079	2	67	2	244	1	3.88333	3	2	2	31.8878	1	1	1	1	0.9	1	2	1	2	1	55	2	0.82	2	36	21	4.86667	1	1	0.845833	6.52778	1	1	1	1	1	1	1	1	1
1089	2	69	2	1175	1	4.83333	2	2	2	28.3737	1	1	2	2	1.03	2	1	1	2	2	45	2	1.58	2	73	36	3.83333	1	1	3.86111	11.5208	1	1	1	1	1	1	1	1	1
1225	2	68	2	1092	1	5.41667	1	3	2	37.3233	1	1	2	2	0.66	1	2	1	2	2	45	2	1.66	2	43		3	1	1	1	18.625	2	1	1	1	1	1	1	1	1
1370	2	66	2	666	1	8	1	2	1	24.8971	1	1	2	1	1	1	2	1	2	2	60	2	0.95	2	70	43	5.16667	1	1	1.14236	6.69097	1	1	1	1	1	1	1	1	1
1396	2	66	2	1865	1		2	2	2	24.3375	1	1	2	2	0.91	1	1	1	2	2	60	2	0.66	2	120	39	4	1					1	1	1	1	1	1	1	1
1407	2	63	2	390	1	6.71667	2	1	1	26.3656	1	1	2	1	0.59	1	1	1	2	1	55	2	0.54	2	131	24	6.08333	1	1	0.925694	7.67917	1	1	1	1	1	1	1	1	1
1459	2	65	2	781	1	6.33333	2	1	1	23.9395	1	1	2	1	1	1	2	1	2	2	50	2	0.83	2	68	44	4.58333	1	1	1.03472	7.70486	1	1	1	1	1	1	1	1	1
1462	2	65	2	818	1	5.66667	2	1	1	24.539	1	1	2	1	1.03	1	2	1	2	2	65	2	0.83	2	77	37	4.83333	1	1	0.965278	6.70139	1	1	1	1	1	1	1	1	1
1468	2	62	2	790	1	5.16667	2	2	1	30.4218	2	2	2	1	1.21	1	2	1	2	2	45	2	1.64	2	72	39	4.5	1	1	0.965278	6.56944	1	1	1	1	1	1	1	1	1
1638	2	57	2	515	1	7.11667	2	1	1	34.4729	1	2	2	2	0.88	1	2	1	2	1	35	2	1.78	2	52	27	3.93333	1	1	1.01181	6.67569	1	1	1	1	1	1	1	1	1
1662	2	64	2	1589	1	4.75	3	3	1	39.8864	1	1	2	2	0.86	1	1	1	2	2	50	2	0.75	2	65	37	3.66667	1	1	0.770833			1	1	1	1	1	1	1	1
1704	2	62	2	1045	1	5.25	1	2	1	28.257	1	1	2	2	1	2	2	1	2	2	55	2	1.15	2	72	35	3.75	1	1	0.774306	6.5	1	1	1	1	1	1	1	1	1
1777	2	56	2	1532	1	7.5	1	1	1	32.6531	2	2	2	2	0.79	1	1	2	2	1	60	2	0.69	2	70	31	3.5	1	1	1.0625			1	1	1	1	1	1	1	1
1784	2	60	2	1272	1	5.66667	2	2	1	23.7954	1	1	2	1	0.66	1	1	1	2	2	4	2	1.67	2	75	29	2.83333	1	1	1.0625	7.51389	1	1	1	1	1	1	1	1	1
1836	2	57	2	1625	1	6.33333	2	2	1	31.3146	2	2	2	2	0.82	1	1	1	2	2	60	2	1.86	2	50	37	4	1	1	1.83333	6.58333	1	1	1	1	1	1	1	1	1
1837	2	61	2	1664	1	5.76667	1	2	1	34.9388	1	1	2	2	0.8	1	1	1	2	2	45	2	0.78	2	70	35	3.48333	1	1	0.709028			1	1	1	1	1	1	1	1
1914	2	59	2	1325	2	8.58333	3	3	1	28.0863	2	1	2	1	0.77	1	1	1	2	2	45	2	0.91	2	82	41	4	1	1	0.975694	6.64236	1	1	1	1	1	1	1	1	1
1920	2	56	2	598	1	17.6333	2	2	1	28.7356	2	1	2	1	0.66	1	1	1	2	1	52	2	0.66	2	55	35	3.66667	1	1	2.08194	7.50903	1	1	1	1	1	1	1	1	1
1952	2	56	2	446	1	7	2	2	1	29.9836	1	2	2	1	0.69	1	1	1	2	2	60	2	0.79	2	78	43	5.3	1	1	0.895833	6.7	1	1	1	1	1	1	1	1	1
1964	2	55	2	969	1	5.16667	1	1	1	25.0995	1	1	2	1	1.32	1	1	1	2	1	50	2	0.6	2	73	36	4	1	1	0.878472	7.64931	1	1	1	1	1	1	1	1	1
1966	2	55	2	810	1	6.33333	1	2	2	27.6817	1	1	2	2	0.87	1	2	1	2	1	60	2	0.8	2	71	40	4.58333	1	1	0.920139	6.68056	1	1	1	1	1	1	1	1	1
1987	2	54	2	1678	1	8	3	3	2	21.9671	2	1	2	2	0.74	1	1	1	2	1	38	2	0.91	2	53	27	2.66667	1	1	1.01389	6.58333	1	1	1	1	1	1	1	1	1
2005	2	57	2	956	1	8.5	1	2	2	23.597	1	1	2	2	0.66	1	2	2	0	2	55	2	0.93	2	64	32	3.41667	1	1	0.958333	6.64236	1	1	1	1	1	1	1	1	1
2025	2	54	2	1308	1	5.16667	1	1	2	32.716	1	2	2	2	0.64	2	1	1	2	2	50	2	1.56	2	75	38	3.5	1	1	0.9375			1	1	1	1	1	1	1	1
2041	2	57	2	1624	1	4.58333	2	2	2	30.6148	1	1	2	2	0.74	1	1	1	2	2	56	2	0.55	2	40	23	3.83333	1	1	0.881944			1	1	1	1	1	1	1	1
2065	2	49	1	1183	1	6.5	2	2	1	34.9975	1	1	2	2	0.63	2	2	1	2	2	25	2	2.5	2	68	33	4	1	1	0.875	8.625	1	1	1	1	1	1	1	1	1
2073	2	55	2	859	1	9.18333	2	1	1	22.7903	1	1	2	1	1	2	1	1	2	2	60	2	0.81	2	95	53	5.48333	1	1	0.924306	6.69444	1	1	1	1	1	1	1	1	1
2093	2	55	2	1465	1	4	2	2	2	30.3871	2	1	2	2	1	1	1	1	2	2	50	2	0.76	2	62	30	4.83333	1	1	0.930556	7.67361	1	1	1	1	1	1	1	1	1
2099	2	54	2	874	1	2.33333	2	2	1	24.0741	1	1	2	1	1	1	2	1	0	2	50	2	0.67	2	120	89	5.5	1	1	1.08333	6.70139	1	1	1	1	1	1	1	1	1
2105	2	48	1	1325	1	6.08333	1	1	2	24.5603	1	1	2	1	0.66	1	1	1	2	2	45	2	0.85	2	70	29	4.48333	1	1	0.90625			1	1	1	1	1	1	1	1
2119	2	50	2	1605	1	5.41667	3	3	1	29.0548	1	2	2	2	0.88	1	1	2	2	2	50	2	1.8	2	57	38	3.16667	1	1	0.815972			1	1	1	1	1	1	1	1
2163	2	51	2	1176	1	6.41667	1	1	1	27.1178	1	1	2	2	1	1	2	1	2	2	50	2	0.72	2	124	36	6.25	1	1	0.878472	6.72222	1	1	1	1	1	1	1	1	1
2168	2	51	2	1197	1	5.41667	1	1	1	27.6817	1	1	2	2	0.74	1	2	1	2	2	50	2	0.72	2	62	37	3.3	1	1	0.78125			1	1	1	1	1	1	1	1
2169	2	48	2	1734	1	5.16667	3	1	1	26.7539	2	2	2	1	0.78	1	1	1	2	2	55	2	0.97	2	66	35	3.41667	1	1	0.767361	7.49306	1	1	1	1	1	1	1	1	1
2173	2	48	2	714	1	20.5	1	2	1	39.5102	1	1	2	1	1	1	1	1	2	1	55	2	0.66	2	71	44	5.16667	1	1	2.04861	6.68056	1	1	1	1	1	1	1	1	1
2187	2	48	2	569	1	6.51667	2	2	2	30.9617	1	1	2	2	0.37	1	2	1	2	2	50	2	0.8	2	62	28	4.58333	1	1	1.04514	6.6875	1	1	1	1	1	1	1	1	1
2191	2	47	2	1519	1	6.91667	1	1	1	23.9869	1	1	2	1	1	1	1	1	2	2	60	2	0.5	2	56	32	4.25	1	1	0.822917	7.54167	1	1	1	1	1	1	1	1	1
2194	2	47	2	1471	1	5.16667	2	2	2	28.7317	1	1	1	1	1	1	1	1	2	2	60	2	0.55	2	91	54	6.65	1	1	0.621528			1	1	1	1	1	1	1	1
2204	2	42	2	942	1	4.75	2	1	1	27.1527	1	2	2	2	0.63	1	2	1	2	2	50	2	1.02	2	71	41	3.58333	1	1	1.07292			1	1	1	1	1	1	1	1
2210	2	40	2	464	1	18.4167	3	2	2	29.0688	1	1	2	2	0.59	1	2	1	2	1	55	2	0.8	2	80	52	5.16667	1	1	1.88194	6.68056	1	1	1	1	1	1	1	1	1
2217	2	40	2	1004	1	8.91667	1	2	2	26.493	1	1	2	2	1	2	2	1	2	2	50	2	1.09	2	38		3.58333	1	1	0.913194	8.625	1	1	1	1	1	1	1	1	1
2220	2	38	2	590	1	6.66667	3	2	1	27.7344	1	1	2	2	0.69	1	2	1	2	2	55	2	0.8	2	67	33	5.03333	1	1	0.972222	6.68194	1	1	1	1	1	1	1	1	1
158	1	79	1	39	2	8.33333	4	2	1	32.8824	1	1	2	1			1	1	2	2	65	2	1.47	2	60	42	4.5	1	1	0.945139	6.66667	1	1	1	1	1	1	1	1	1
475	1	75	2	2514	1	8.66667	2	1	2	27.0416	1	2	2	1	0.77	1	1	1	1	2	40	2	1.48	2	70	40	3	1	1	0.993056			1	1	1	1	1	1	1	1
741	1	68	1	1233	1	6.58333	3	2	2	30.478	1	1	2	2	1	2	1	1	2	2	65	2	1.6	2	65	29	4.08333	1	1	0.902778	6.52083	1	1	1	1	1	1	1	1	1
846	1	69	2	1366	2	10.75	3	2	1	23.1834	2	1	2	1	0.86	1	1	1	2	1	47	2	0.98	2	116	58	4.16667	1	1	0.857639	6.65278	1	1	1	1	1	1	1	1	1
852	1	72	2	981	1	3.5	1	2	1	24.8016	1	1	2	1	0.87	1	2	1	2	2	60	2	1.12	2	75	28	3.58333	1	1	0.972222	6.52431	1	1	1	1	1	1	1	1	1
954	1	65	1	1699	1	5	2	1	2	25.5296	1	1	2	1	0.91	2	1	1	2	2	45	2	1.32	2	65	31	2.08333	1	1	0.979167			1	1	1	1	1	1	1	1
987	1	65	2	2983	1	11.6667	2	1	2	28.699	1	2	2	1			1	1	2	1	40	2	1.12	1	65	23	2.08333	1	1	0.954861	8.625	1	1	1	1	1	1	1	1	1
998	1	71	2	520	1		2	1	2	31.0204	1	1	2	2	0.88	1	2	1	2	2	50	2	0.98	2	54	32	3.75	1		0.756944	9.49653	1	1	1	1	1	1	1	1	1
1078	1	64	2	2405	1	6.91667	3	1	1	27.31	1	2	2	1	1.04	2	1	1	2	1	65	2	0.76	2	54	29	2.66667	1	1	0.826389			1	1	1	1	1	1	1	1
1088	1	65	2	2961	1	7	3	1	2	37.551	1	2	2	1			1	1	2	1	60	2	0.57	2	52	37	2.66667	1	1	3.00694	6.65972	1	1	1	1	1	1	1	1	1
1226	1	65	2	2988	1	8	3	1	2	31.1951	1	1	1	1			1	2	2	1	50	2	0.91	1	50	19	2.16667	1	1	3.14931	6.65278	1	1	1	1	1	1	1	1	1
1371	1	63	2	811	1	14.75	2	1	1	24.9337	1	1	2	2	1.06	1	2	1	2	1	50	2	0.78	2	120	65	3.5	1	1	0.75	8.47917	1	1	1	1	1	1	1	1	1
1395	1	60	2	578	2	5.66667	3	2	2	23.3377	1	2	2	1	0.79	1	1	1	2	1	50	2	0.76	2	83	43	3.55	1	1	1.11111	6.67569	1	1	1	1	1	1	1	1	1
1406	1	65	2	1077	1	5.25	3	2	2	28.7211	1	1	2	2	1.37	1	1	2	2	2	30	2	1.97	2	61	36	3.83333	1	1	0.902778	6.64583	1	1	1	1	1	1	1	1	1
1460	1	65	2	2707	1		1	1	2	26.5625	1	1	1	1	1.04	2	1	1	2	2	45	2	1.06	2	102	65	4.58333	1		0.930556	6.66319	1	1	1	1	1	1	1	1	1
1461	1	56	1	2695	1	6.16667	3	1	1	26.0375	1	1	2	1	0.92	2	1	1	2	1	68	2	1.15	2	58	29	2.75	1	1	0.958333	7.65625	1	1	1	1	1	1	1	1	1
1467	1	65	2	2968	1	8.75	4	2	1	30.2992	1	1	2	1			1	2	2	2		2	1.27	2	54	30	2.91667	1	1	0.9375	6.50694	1	1	1	1	1	1	1	1	1
1637	1	62	2	2429	1	4.66667	1	2	2	32.3232	1	1	2	1	0.94	1	1	1	1	2		2	2.42	2	53	22	3.08333	1	1	1.02778	9.65625	1	1	1	1	1	1	1	1	1
1661	1	60	2	236	1	3.7	2	1	2	29.0612	1	1	2	1	0.69	1	1	1	2	1	50	2	0.6	2	61	28	3.63333	1	1	0.911111	6.5625	1	1	1	1	1	1	1	1	1
1705	1	59	2	693	1	11.75	1	2	2	26.9274	1	1	2	1	1.03	1	2	1	2	1	50	2	0.85	2	59	27	5.16667	1	1	0.916667	6.69444	1	1	1	1	1	1	1	1	1
1776	1	51	1	1873	1	5.03333	4	1	2	34.9277	1	1	2	2	0.81	2	1	2	2	2	45	2	6.18	2	76	42	2.46667	1	1	0.758333			1	1	1	1	1	1	1	1
1783	1	61	2	555	1	7.08333	2	1	1	24.7555	1	1	2	2	0.85	1	2	1	1	2	60	2	0.74	1	37	17	3.91667	2	1	0.972222	8.70486	1	1	2					1	1
1835	1	57	2	2546	1	12.25	3	2	1	22.6757	1	1	2	1	0.64	1	1	1	2	1	55	2	0.55	2	147	75	5.75	1	1	0.809028			1	1	1	1	1	1	1	1
1838	1	58	2	2207	1	45.0833	2	2	2	29.7211	1	2	2	1	0.86	1	1	2	2	2	52	2	0.65	2	80	53	5.16667	1	2	2.95139	10.7083	1	1	1	1	1	1	1	1	1
1915	1	56	2	948	1	4.66667	2	2	2	31.0979	1	2	2	2	1	1	2	1	2	2	40	2	1.55	2	30	14	3.33333	1	1	0.815972	6.53819	1	1	1	1	1	1	1	1	1
1921	1	59	2	393	1	5.5	1	2	1	28.4091	1	1	2	1	0.98	1	2	1	2	2	60	2	0.8	2	70	36	4.05	1	1	4.04167	10.6687	1	1	1	1	1	1	1	1	1
1953	1	55	2	3023	1	9.66667	2	2	2	24.3911	1	1	2	1			1	1	2	1	45	2	0.76	2	80	43	2.08333	1	1	1.01111	6.65625	1	1	1	1	1	1	1	1	1
1965	1	55	2	1943	1	7.36667	1	1	1	26.0617	2	1	1	1	0.89	1	1	1	2	1	43	2	0.68	2	43	25	0.716667	1	1	2.16528	20.625	2	1	1	1	1	1	1	1	1
1967	1	55	2	1458	1	4.41667	2	2	2	30.7174	1	1	2	1	1.02	1	1	1	2	1	45	2	1.04	2	110	44	5.08333	1	1	1.16319			1	1	1	1	1	1	1	1
1986	1	54	2	1882	1	5.66667	2	1	2	19.4943	1	1	1	1	0.7	1	1	1	2	1	55	2	0.68	2	56	26	3.08333	1	1	0.902778	6.65625	1	1	1	1	1	1	1	1	1
2004	1	54	2	163	1	13.25	1	2	2	27.1178	1	1	2	2	0.87	1	2	1	2	1	45	2	1.1	2	67	38	5.05	2	1	0.760417	9.47083	1							1	1
2026	1	54	2	2246	1	15.75	3	1	2	27.1416	1	1	2	1	0.85	1	1	1	2	1	52	2	0.5	2	86	42	4.33333	1	1	1.76736	11.4479	1	1	1	1	1	1	1	1	1
2040	1	53	2	2989	1	18.6667	3	3	1	32.0461	1	1	2	2			1	1	2	1	40	2	1.55	2	90	30	4.08333	1	1	1.08681	6.62153	1	1	1	1	1	1	1	1	1
2066	1	55	2	2914	1		2	2	2	18.5911	1	1	2	1			1	2	2	2	55	2	0.65	2	76	33	3.16667	1		1.80208	8.39931	1	1	1	1	1	1	1	1	1
2072	1	56	2	1576	1	7.58333	2	2	2	33.2085	1	1	2	2	0.87	1	1	1	2	2	45	2	0.76	2	79	38	3.16667	1	1	1.04167			1	1	1	1	1	1	1	1
2092	1	55	2	2625	1		2	2	2	29.8877	1	1	2	1	1.12	1	1	1	1	2	40	2	0.76	2	59	28	2.58333	1					1	1	1	1	1	1	1	1
2100	1	54	2	1430	1	30.6667	4	1	2	26.1224	1	1	1	1	0.66	1	1	1	2	2	40	2	0.86	2	85	45	4.58333	1	2	2.00694	6.69792	1	1	1	1	1	1	1	1	1
2106	1	54	2	1855	1	43.1667	1	2	2	24.968	2	1	2	2	1.02	1	1	1	2	2	55	2	0.55	2	50	29	3	1	2	3.86111			1	1	1	1	1	1	1	1
2118	1	54	2	3106	1	13.6667	3	1	1	29.7265	1	1	2	2			1	1	2	2	50	2	0.5	2	85	59	4.75	2	1	0.697917			1	2					1	1
2164	1	43	1	2471	1	7.66667	3	1	1	35.7851	1	1	1	1	0.99	1	1	1	2	1	60	2	0.62	2	84	54	4	1	1	0.958333	6.625	1	1	1	1	1	1	1	1	1
2167	1	51	2	514	1		2	2	2	28.3447	2	1	2	2	0.8	1	2	1	2	2	50	2	0.8	2	85	51	5.5	1		2.01042			1	1	1	1	1	1	1	1
2170	1	51	2	1635	1	7.58333	3	1	1	27.4756	1	1	2	2	1.13	2	1	1	2	2	55	2	0.67	2	69	34	2.83333	1	1	2.48264			1	1	1	1	1	1	1	1
2174	1	46	2	2025	1	6.83333	2	2	2	20.7612	2	1	2	1	0.72	1	1	1	2	1	40	2	0.76	2	100	40	1.75	1	1	0.979861	9.42708	1	1	1	1	1	1	1	1	1
2186	1	48	2	1314	1	5.5	2	2	2	27.7323	1	1	2	2	0.63	1	1	1	2	2	50	2	0.55	2	70	36	2.75	1	1	1.03125	6.64583	1	1	1	1	1	1	1	1	1
2192	1	47	2	1262	1	4.41667	1	1	1	26.2596	1	1	2	2	0.69	1	1	1	2	2	60	2	0.5	2	74	39	3.83333	1	1	1.62153			1	1	1	1	1	1	1	1
2193	1	45	2	831	1	6.41667	1	2	1	28.699	1	1	2	1	0.76	1	2	1	1	2	65	2	2.78	2	187	140	6.08333	1	1	0.864583	6.70139	1	1	1	1	1	1	1	1	1
2205	1	39	1	2555	1	5.16667	3	1	1	23.4375	2	1	2	2	0.7	1	1	1	1	2	72	2	0.62	2	90	46	2.41667	1	1	2.97986	7.66319	1	1	1	1	1	1	1	1	1
2211	1	43	2	3190	1	6.33333	4	3	1	30.1194	1	1	1	2			1	1	1	2	55	2	0.83	2	74	21	3.66667	1	1	1.03472			1	1	1	1	1	1	1	1
2218	1	39	2	2149	1	7.83333	2	1	1	39.4641	1	2	2	1	1.21	1	1	1	1	2	55	2	0.5	2	60	35	4.91667	1	1	0.895833	6.64236	1	1	1	1	1	1	1	1	1
2219	1	34	2	2053	1	5.66667	1	2	1	28.7037	2	1	2	1	1.67	2	1	1	2	1	35	2	2.05	2	87	37	5.88333	1	1	0.916667	8.70347	1	1	1	1	1	1	1	1	1

## Sheet: Arkusz2
Przypadek	LIMA RIMA IN SITU Grupa 2=badana	Numer PESEL	pelna rewaskularyzacja - 2 - tak	POWIKŁANIA POOPERACYJNE 2-TAK	Powikłania ? JAKIE	PROLONGED MECHANICAL VENT 2 - TAK	1ILOSC DNI NA IT	1CZAS HOSPITALIZACJI (dni)	PROLONGED HOSPITAL STAY 2 - TAK	WTORNE SZYCIE MOSTKA	RETORAKTOMIA/TAMPONADA	SWIEZE AKI	POSTOP MI	POSTOP TIA/STROKE	MACCE	ZGON W SZPITALU	ZGON 30 DNI	1Przypadek	1LIMA RIMA IN SITU Grupa 2=badana	1Numer PESEL	1pelna rewaskularyzacja - 2 - tak	1POWIKŁANIA POOPERACYJNE 2-TAK	1Powikłania ? JAKIE	1PROLONGED MECHANICAL VENT 2 - TAK	1ILOSC DNI NA IT	1CZAS HOSPITALIZACJI (dni)	1PROLONGED HOSPITAL STAY 2 - TAK	1WTORNE SZYCIE MOSTKA	1RETORAKTOMIA/TAMPONADA	1SWIEZE AKI	1POSTOP MI	1POSTOP TIA/STROKE	1MACCE	1ZGON W SZPITALU	1ZGON 30 DNI
159	2	37120701636	2	1		1	0.916667	6.71597	1	1	1	1	1	1	1	1	1	158	1	31080510581	2	1	Żadne z powyższych	1	0.945139	6.66667	1	1	1	1	1	1	1	1	1
476	2	49041507301	2	1		1	0.822917	8.50903	1	1	1	1	1	1	1	1	1	475	1	38040802838	2	1	Żadne z powyższych	1	0.993056			1	1	1	1	1	1	1	1
742	2	40120109250	2	1		1	0.958333	6.5	1	1	1	1	1	1	1	1	1	741	1	48021417964	2	1		1	0.902778	6.52083	1	1	1	1	1	1	1	1	1
845	2	42031106319	2	2		1	2.00347									2	2	846	1	43091011313	2	1	Żadne z powyższych	1	0.857639	6.65278	1	1	1	1	1	1	1	1	1
851	2	54062608106	2	1		1	0.774306			1	1	1	1	1	1	1	1	852	1	45062001013	2	1		1	0.972222	6.52431	1	1	1	1	1	1	1	1	1
955	2	53111517387	2	1		1	2	7.58333	1	1	1	1	1	1	1	1	1	954	1	50010404343	2	1		1	0.979167			1	1	1	1	1	1	1	1
988	2	50062114430	2	1		1	0.880556	11.7049	1	1	1	1	1	1	1	1	1	987	1	46082802538	1	1	Żadne z powyższych	1	0.954861	8.625	1	1	1	1	1	1	1	1	1
997	2	45052006437	2	1		1	0.965278			1	1	1	1	1	1	1	1	998	1	47060605930	2	1			0.756944	9.49653	1	1	1	1	1	1	1	1	1
1079	2	52042510399	2	1		1	0.845833	6.52778	1	1	1	1	1	1	1	1	1	1078	1	48112711953	2	1	Żadne z powyższych	1	0.826389			1	1	1	1	1	1	1	1
1089	2	47031915756	2	1		1	3.86111	11.5208	1	1	1	1	1	1	1	1	1	1088	1	46032809752	2	1	Żadne z powyższych	1	3.00694	6.65972	1	1	1	1	1	1	1	1	1
1225	2	49041814913	2	1		1	1	18.625	2	1	1	1	1	1	1	1	1	1226	1	46091813855	1	1	Żadne z powyższych	1	3.14931	6.65278	1	1	1	1	1	1	1	1	1
1370	2	52012416593	2	1		1	1.14236	6.69097	1	1	1	1	1	1	1	1	1	1371	1	55010506170	2	1		1	0.75	8.47917	1	1	1	1	1	1	1	1	1
1396	2	48121410595	2	1						1	1	1	1	1	1	1	1	1395	1	53031611493	2	1	Żadne z powyższych	1	1.11111	6.67569	1	1	1	1	1	1	1	1	1
1407	2	55041209778	2	1		1	0.925694	7.67917	1	1	1	1	1	1	1	1	1	1406	1	51100516931	2	1		1	0.902778	6.64583	1	1	1	1	1	1	1	1	1
1459	2	52060204836	2	1		1	1.03472	7.70486	1	1	1	1	1	1	1	1	1	1460	1	47051013098	2	1	Żadne z powyższych		0.930556	6.66319	1	1	1	1	1	1	1	1	1
1462	2	53010117615	2	1		1	0.965278	6.70139	1	1	1	1	1	1	1	1	1	1461	1	55120103364	2	1	Żadne z powyższych	1	0.958333	7.65625	1	1	1	1	1	1	1	1	1
1468	2	55100914195	2	1		1	0.965278	6.56944	1	1	1	1	1	1	1	1	1	1467	1	46072814495	2	1	Żadne z powyższych	1	0.9375	6.50694	1	1	1	1	1	1	1	1	1
1638	2	61021400291	2	1		1	1.01181	6.67569	1	1	1	1	1	1	1	1	1	1637	1	51042410715	2	1	Żadne z powyższych	1	1.02778	9.65625	1	1	1	1	1	1	1	1	1
1662	2	51042717393	2	1		1	0.770833			1	1	1	1	1	1	1	1	1661	1	59050818079	2	1		1	0.911111	6.5625	1	1	1	1	1	1	1	1	1
1704	2	55010144615	2	1		1	0.774306	6.5	1	1	1	1	1	1	1	1	1	1705	1	59040116213	2	1		1	0.916667	6.69444	1	1	1	1	1	1	1	1	1
1777	2	59112115210	2	1		1	1.0625			1	1	1	1	1	1	1	1	1776	1	63031413308	2	1		1	0.758333			1	1	1	1	1	1	1	1
1784	2	55110710693	2	1		1	1.0625	7.51389	1	1	1	1	1	1	1	1	1	1783	1	56110206599	1	2	Ponowne otwarcie klatki piersiowej	1	0.972222	8.70486	1	1	2					1	1
1836	2	57122304439	2	1		1	1.83333	6.58333	1	1	1	1	1	1	1	1	1	1835	1	56011205815	2	1	Żadne z powyższych	1	0.809028			1	1	1	1	1	1	1	1
1837	2	54052214137	2	1		1	0.709028			1	1	1	1	1	1	1	1	1838	1	55050502552	2	1	Żadne z powyższych	2	2.95139	10.7083	1	1	1	1	1	1	1	1	1
1914	2	56050112875	2	1		1	0.975694	6.64236	1	1	1	1	1	1	1	1	1	1915	1	61040204799	2	1		1	0.815972	6.53819	1	1	1	1	1	1	1	1	1
1920	2	62041210671	2	1		1	2.08194	7.50903	1	1	1	1	1	1	1	1	1	1921	1	59102711910	2	1		1	4.04167	10.6687	1	1	1	1	1	1	1	1	1
1952	2	62122910175	2	1		1	0.895833	6.7	1	1	1	1	1	1	1	1	1	1953	1	56021703710	2	1	Żadne z powyższych	1	1.01111	6.65625	1	1	1	1	1	1	1	1	1
1964	2	62040714039	2	1		1	0.878472	7.64931	1	1	1	1	1	1	1	1	1	1965	1	59011819433	2	1	Żadne z powyższych	1	2.16528	20.625	2	1	1	1	1	1	1	1	1
1966	2	62110602877	2	1		1	0.920139	6.68056	1	1	1	1	1	1	1	1	1	1967	1	60071513513	2	1		1	1.16319			1	1	1	1	1	1	1	1
1987	2	61031304718	2	1		1	1.01389	6.58333	1	1	1	1	1	1	1	1	1	1986	1	60081005570	2	1		1	0.902778	6.65625	1	1	1	1	1	1	1	1	1
2005	2	59100504970	2	1		1	0.958333	6.64236	1	1	1	1	1	1	1	1	1	2004	1	65110207615	2	2		1	0.760417	9.47083	1							1	1
2025	2	62051106111	2	1		1	0.9375			1	1	1	1	1	1	1	1	2026	1	59090606616	2	1	Żadne z powyższych	1	1.76736	11.4479	1	1	1	1	1	1	1	1	1
2041	2	58071803532	2	1		1	0.881944			1	1	1	1	1	1	1	1	2040	1	59010320693	2	1	Żadne z powyższych	1	1.08681	6.62153	1	1	1	1	1	1	1	1	1
2065	2	67112911644	2	1		1	0.875	8.625	1	1	1	1	1	1	1	1	1	2066	1	56061917432	2	1	Żadne z powyższych		1.80208	8.39931	1	1	1	1	1	1	1	1	1
2073	2	62042811918	2	1		1	0.924306	6.69444	1	1	1	1	1	1	1	1	1	2072	1	59031016634	2	1		1	1.04167			1	1	1	1	1	1	1	1
2093	2	60101912738	2	1		1	0.930556	7.67361	1	1	1	1	1	1	1	1	1	2092	1	57050914658	2	1	Żadne z powyższych					1	1	1	1	1	1	1	1
2099	2	62122505452	2	1		1	1.08333	6.70139	1	1	1	1	1	1	1	1	1	2100	1	61110711374	2	1		2	2.00694	6.69792	1	1	1	1	1	1	1	1	1
2105	2	68040204323	2	1		1	0.90625			1	1	1	1	1	1	1	1	2106	1	60031119739	2	1		2	3.86111			1	1	1	1	1	1	1	1
2119	2	65010902333	2	1		1	0.815972			1	1	1	1	1	1	1	1	2118	1	57091317072	2	2	Ponowne otwarcie klatki piersiowej	1	0.697917			1	2					1	1
2163	2	65030413211	2	1		1	0.878472	6.72222	1	1	1	1	1	1	1	1	1	2164	1	69092609562	2	1	Żadne z powyższych	1	0.958333	6.625	1	1	1	1	1	1	1	1	1
2168	2	65071608531	2	1		1	0.78125			1	1	1	1	1	1	1	1	2167	1	67100410915	2	1			2.01042			1	1	1	1	1	1	1	1
2169	2	66081304510	2	1		1	0.767361	7.49306	1	1	1	1	1	1	1	1	1	2170	1	63120105538	2	1		1	2.48264			1	1	1	1	1	1	1	1
2173	2	69110401017	2	1		1	2.04861	6.68056	1	1	1	1	1	1	1	1	1	2174	1	68073110813	2	1	Żadne z powyższych	1	0.979861	9.42708	1	1	1	1	1	1	1	1	1
2187	2	70040813610	2	1		1	1.04514	6.6875	1	1	1	1	1	1	1	1	1	2186	1	68080901392	2	1		1	1.03125	6.64583	1	1	1	1	1	1	1	1	1
2191	2	68090811757	2	1		1	0.822917	7.54167	1	1	1	1	1	1	1	1	1	2192	1	68120701753	2	1		1	1.62153			1	1	1	1	1	1	1	1
2194	2	68091800257	2	1		1	0.621528			1	1	1	1	1	1	1	1	2193	1	72112606694	2	1		1	0.864583	6.70139	1	1	1	1	1	1	1	1	1
2204	2	75020705837	2	1		1	1.07292			1	1	1	1	1	1	1	1	2205	1	74032118420	2	1	Żadne z powyższych	1	2.97986	7.66319	1	1	1	1	1	1	1	1	1
2210	2	78041414113	2	1		1	1.88194	6.68056	1	1	1	1	1	1	1	1	1	2211	1	67120907138	2	1	Żadne z powyższych	1	1.03472			1	1	1	1	1	1	1	1
2217	2	77020918336	2	1		1	0.913194	8.625	1	1	1	1	1	1	1	1	1	2218	1	75032012073	2	1	Żadne z powyższych	1	0.895833	6.64236	1	1	1	1	1	1	1	1	1
2220	2		2	1		1	0.972222	6.68194	1	1	1	1	1	1	1	1	1	2219	1	80080402277	2	1	Żadne z powyższych	1	0.916667	8.70347	1	1	1	1	1	1	1	1	1
